# Supplementary material for: Effects of Co-Exposure to Benzene, Toluene, and Xylene, Polymorphisms of microRNA Genes, and Their Interactions on Genetic Damage in Chinese Petrochemical Workers
Source: Toxics. 2024 Nov 16;12(11):821. doi: 10.3390/toxics12110821 (PMC11598265; doi:10.3390/toxics12110821)
Supplement: Supplementary file 1 [file toxics-12-00821-s001.zip]

Archive with 1 entries (1 files):
- toxics-3227570-supplementary.pdf
